# Supplementary material for: Consumption of Ultra-Processed Food and Drinks and Chronic Lymphocytic Leukemia in the MCC-Spain Study
Source: Int J Environ Res Public Health. 2021 May 20;18(10):5457. doi: 10.3390/ijerph18105457 (PMC8160774; doi:10.3390/ijerph18105457)
Supplement: Supplementary file 1 [file ijerph-18-05457-s001.zip]

Archive with 1 entries (1 files):
- ijerph-1201660-supplementary.pdf
